# Supplementary material for: CRISPR-mediated gene correction links the ATP7A M1311V mutations with amyotrophic lateral sclerosis pathogenesis in one individual
Source: Commun Biol. 2020 Jan 20;3:33. doi: 10.1038/s42003-020-0755-1 (PMC6970999; doi:10.1038/s42003-020-0755-1)
Supplement: Supplementary file 1 — Supplementary Data 1 [file 42003_2020_755_MOESM1_ESM.xlsx]

## Sheet: Fig. 3
Fig. 3c	Control-MN	ATP7A-M1311V-MN	ATP7A-Cor1-MN
	95.31	95.38	96.72
	98.31	95.96	93.06
	96.61	97.14	96.97
	95.56	95.95	98.63
	95.24	96.55	94.74
	97.3	97.47	97.44
	97.3	95.68	98.33
	96.72	95.69	93.55
	95.31	96.81	97.14
Fig. 3d	Control-MN	ATP7A-M1311V-MN	ATP7A-Cor1-MN
	2.13	2.78	2.54
	3.45	3.28	4.27
	4.29	3.85	6.17
	4	2.41	4.62
	2.31	1.32	3.3
	8.05	1.61	1.69
	4.6	5.26	2.7
	8.53	6.85	2.89
	5.45	3.38	5.56
	4.69	1.79	5.94
	4.91	3.16	6.11
	2.44	7.55	5.63
	6.11	1.72	5.03
	2.99	2.48	7.37
Fig. 3f	Control-MN	ATP7A-M1311V-MN	ATP7A-Cor1-MN
	1.88474	2.40227	1.52931
	3.60514	1.17549	1.44238
	1.8852	1.31119	2.86843
	1.47384	1.50468	1.72839
	1.86099	2.10435	2.24066
	1.22214	1.97017	1.52197
	2.14723	1.92647	3.16667
	2.99708	1.56471	2.99234
	2.27546	1.68856	2.02208
	3.40287	1.54275	1.84415
	3.42956	1.61918	2.79457
	2.98214	1.23641	1.99597
	4.2532	1.37419	1.7711
Fig. 3h	Control-MN	ATP7A-M1311V-MN	ATP7A-Cor1-MN
	7.39323	9.04184	8.41659
	6.94662	9.24855	7.91512
	7.59739	9.90315	8.65138
	7.72627	9.43741	7.91512
	7.33453	9.10692	6.92748
	6.81137	8.97676	7.14058
	6.07893	11.4025	10.152
	6.12104	11.2404	9.56118
	5.68849	8.07399	6.74529
	10.3376	10.6684	7.09488
	5.69653	11.1854	4.95449
	6.59394	8.89773	9.4777
	6.7118	10.8506	6.91272
	7.2757	11.6435	6.15997
	7.33865	8.68744	6.093
	8.37402	11.3877	6.36624
	6.00593	7.44179	7.38553
	7.27034	7.17792	9.82862
	6.90602	10.2304	6.62608
	6.43053	12.3213	6.40642
	3.19182	10.9256
	2.69892	12.0279
	3.26549	7.86906
	3.21727	8.47046
		10.931
		10.6818
Fig. 3i	Control-MN	ATP7A-M1311V-MN	ATP7A-Cor1-MN
	599.469	2228.6	888.532
	632.569	2158.4	950.469
	634.145	1095.69	771.539
	700.344	1165.9	824.301
	391.077	1169.09	874.768
	441.085	1127.6	835.771
	814.58	1335.04	1001.07
	647.367	1338.23	1029.5
	953.665	1376.52	704.257
	817.706	1315.89	768.24
	813.018	818.71	636.719
		1106.91	725.584
		1218.48	800.231
		1185.94	832.223
		1262.64
		1181.29
		1227.77
		869.843
		981.406
		1443.93
		1904.13
		2222.55
Fig. 3j	Control-MN	ATP7A-M1311V-MN	ATP7A-Cor1-MN
	156.153	106.394	116.59
	130.405	108.732	108.989
	136.5	76.2242	86.1576
	126.084	83.4129	74.7875
	81.8637	77.5536	73.8708
	63.8087	73.6189	76.905
	117.872	72.7558	106.469
	74.9912	69.5501	106.705
	40.8166	62.7151	72.729
	63.1601	63.1386	67.9847
	102.856	46.2577	118.896
	89.9798	51.9026	121.469
	109.67	91.9633
	87.991	106.791
	110.393	81.5099
	107.456	91.5559
		33.6493
		57.869
		36.2171
		64.1572
		62.0183
		61.1981
