# Supplementary material for: CRISPR-mediated gene correction links the ATP7A M1311V mutations with amyotrophic lateral sclerosis pathogenesis in one individual
Source: Commun Biol. 2020 Jan 20;3:33. doi: 10.1038/s42003-020-0755-1 (PMC6970999; doi:10.1038/s42003-020-0755-1)
Supplement: Supplementary file 3 — Supplementary Data 2 [file 42003_2020_755_MOESM3_ESM.xlsx]

## Sheet: Fig. 4
Fig. 4c	Control-MN	ATP7A-M1311V-MN	ATP7A-Cor1-MN
Repetitive	34.7826	20	32
Adaptive	17.3913	16	12
Single	43.4783	20	52
None	4.34783	44	4
Fig. 4d	Control-MN												ATP7A-M1311V-MN												ATP7A-Cor1-MN
	-60	-50	-40	-30	-20	-10	0	10	20	30	40	50	-60	-50	-40	-30	-20	-10	0	10	20	30	40	50	-60	-50	-40	-30	-20	-10	0	10	20	30	40	50
	-5.41618	4.59248	15.096	-512.78	-724.561	-716.856	-654.838	-506.829	-369.7	-230.272	-126.999	9	-4.38951	-48.6682	-49.7363	-660	-1350.23	-1402.69	-1341.97	-1164.65	-1043.98	-905.549	-783.075	-650.177	-2.6034	-10.2851	-26.3935	-361.599	-1365.05	-1480.35	-1378.47	-1218.02	-1038.73	-860.455	-723.805	-585.529
	-3.44656	-18.007	-40.7341	-795.826	-1114.38	-1035.77	-916.381	-757.433	-639.034	-491.76	-394.709	-451.44	-4.10211	-28.4294	-60.4468	-632.709	-817.91	-1181.98	-1130.72	-1023.3	-856.633	-772.551	-772.827	-889.099	-2.80406	-20.1604	-40.5299	-49.8858	-941.526	-1093.15	-1023.52	-891.386	-740.802	-590.922	-451.708	-350.129
	-4.02282	-16.5202	-31.9263	-49.0316	-1283.41	-1447.93	-1339.1	-1180.39	-1004.13	-820.623	-662.429	-534.559	-3.18604	3.83301	7.1167	10.7788	-92.5415	-176.233	-158.582	-61.853	17.1265	110.815	149.854	202.49	-3.73109	-12.1401	-15.0498	-828.463	-1246.91	-1303.64	-1154.07	-981.911	-825.262	-651.242	-516.953	-384.628
	-6.66218	12.1388	-698.984	-602.031	-497.946	-422.078	-392.359	-302.961	-289.048	-303.912	-274.213	-237.25	-6.35096	-39.4782	-79.128	-393.989	-1379.81	-1327.59	-1165.07	-1015.97	-864.429	-723.638	-718.951	-818.487	-4.10942	-18.4872	-39.8505	-50.4763	-1643.47	-1952.46	-1747.65	-1486.02	-1244.45	-992.98	-799.406	-639.699
	-3.44546	-15.1994	-29.7379	-413.775	-703.016	-942.565	-886.798	-834.225	-770.903	-732.748	-706.301	-721.284	-4.27246	1.68158	8.83141	21.1755	28.1509	21.0758	-3.72439	5.60527	9.27983	14.7605	52.4529	83.0078	-2.90335	-11.2445	-35.3899	-50.9226	-1307.6	-1200.88	-1046.26	-859.124	-673.895	-532.104	-392.666	-333.415
	-3.18604	3.83301	7.1167	10.7788	-92.5415	-176.233	-158.582	-61.853	-84.8022	-63.7451	-93.0664	-102.075	-1.57471	-15.6616	-36.377	-394.263	-1380.35	-1328.28	-1164.75	-1016.8	-865.759	-725	-635.95	-623.669	-3.37784	-52.7076	-100.734	-2998.87	-3065.69	-2738.51	-2381.97	-2074.26	-1808.75	-1584.4	-1450.6	-1332.93
	-4.37936	-42.6281	-338.383	-406.756	-1472.11	-1534.34	-1408.93	-1274.48	-1210.47	-1138.97	-1073.13	-1057.04	-3.28369	1.68457	8.75244	16.8701	5.43213	-17.8833	-25.1465	18.5791	83.9844	115.234	188.245	233.032	-5.58304	-22.5287	-50.1387	-326.707	-460.035	-879.87	-1032.49	-994.084	-892.48	-768.296	-666.24	-569.489
	-2.99658	-41.1073	-5169.54	-4630.74	-4168.36	-3782.21	-3492.42	-3172.22	-2943.24	-2697.33	-2458.58	-2362.45	-4.3457	1.70898	9.93652	17.6025	7.4585	-69.3237	-102.893	-64.0015	42.2241	122.998	237.891	327.185	-4.00822	-14.1162	-28.3051	-2345.83	-1963.18	-1745.34	-1532.32	-1302.61	-1138.1	-1020.49	-802.824	-727.422
	-6.2311	-197.43	-3751.29	-3319.48	-2867.71	-2509.95	-2272.96	-2254.6	-2673.2	-2649.22	-3205.43	-3445.89	-2.49123	3.93614	10.2888	19.332	-26.0458	-76.0822	-65.1332	-25.1988	34.8772	92.051	159.663	212.265	-3.13922	-34.0587	-76.3498	-3007.08	-2605.46	-2271.83	-2110.34	-1991.45	-1847.9	-1756.31	-1701.45	-1567.02
	-4.70695	-63.449	-4261.24	-3776.21	-3502.77	-3317.01	-3197.31	-2951.76	-2721.51	-2657.59	-2518.84	-2541.15	-4.57764	2.2583	8.8501	8.36182	-11.7798	-103.259	-115.991	-63.6353	-9.36279	45.1904	104.846	159.387	-4.66323	0.284707	-0.491259	-1369.46	-768.382	-753.689	-624.014	-506.132	-439.364	-393.96	-349.348	-419.738
	-9.73804	-49.0868	-304.348	-452.305	-968.48	-1150.73	-933.114	-689.187	-466.302	-518.488	-580.455	-667.635	-2.39258	3.03955	15.1855	24.4629	-10.0586	-210.425	-212.439	-159.07	-113.306	-28.5767	42.7124	97.583	-3.80867	10.094	18.0007	-778.673	-698.637	-577.19	-308.717	-100.914	71.1106	157.014	263.449	364.654
	-9.61045	-40.6694	-3634.18	-3523.64	-3341.02	-3150.21	-3077.03	-2989.67	-2854.91	-2652.43	-2423.9	-2236.75	-2.20474	4.92018	15.2962	29.9695	19.6932	-18.9707	-91.8143	-43.4346	33.7935	82.5469	151.143	162.254	-5.7311	-22.7244	-539.265	-3311.16	-2946.33	-2710.66	-2472.21	-2287.17	-2114.91	-1955.41	-1907.66	-1777.58
	-5.4104	-39.1142	-516.226	-2386.42	-2231.76	-1948.16	-1624.97	-1352.49	-1069.89	-862.841	-733.477	-724.415	-6.83835	-32.9148	-2916.27	-3773.3	-3495.52	-3237.84	-3018.57	-2767.89	-2564.87	-2383.99	-2185.51	-1976.37	-5.88282	-49.8074	-4561.39	-4263.63	-3896.19	-3535.5	-3250.57	-2980.61	-2744.32	-2555.28	-2388.49	-2187.42
	-7.43801	-64.3214	-3214.51	-4222.49	-3758.75	-3386.61	-3056.65	-2725.47	-2501.62	-2265.85	-2112.46	-1976.11	-11.0385	-14.3473	-2047.73	-1485.64	-1189.23	-1000.54	-859.961	-757.912	-732.253	-723.905	-746.87	-808.716	-5.30351	-20.4933	-39.0453	-3099.11	-2876.46	-2706.76	-2511.34	-2332.27	-2209.49	-2017.77	-1858.9	-1723.43
	-6.01386	-46.5488	-4703.91	-4198.72	-3837.56	-3508.16	-3240.99	-2971.69	-2781.65	-2641.29	-2478	-2338.71	-8.07913	-81.6185	-381.522	-441.63	-1634.62	-1727.89	-1695.02	-1634.06	-1561.99	-1507.55	-1476.56	-1453.21	-6.41271	-30.9111	-52.7472	-1355.66	-1415.87	-1201.76	-948.651	-712.076	-409.285	-330.128	-393.87	-476.399
	-3.39314	-8.92768	-30.1865	-41.7211	-2095.01	-2125.65	-1954.66	-1828.88	-1672.52	-1502.19	-1362.94	-1226.55	-2.64486	1.99382	7.88371	2.03451	-611.206	-695.15	-645.63	-565.338	-358.175	-150.665	13.4989	166.992	-5.22814	-49.4304	-521.626	-902.694	-2036.7	-1920.51	-1634.68	-1330.92	-1018.68	-758.39	-597.245	-695.134
	-2.03795	-26.5451	-49.273	-77.825	-1683.98	-1623.22	-1419.31	-1266.48	-1132.43	-1016.84	-900.724	-818.833	-6.32437	-34.1636	-89.0752	-1501.13	-1612.42	-1420.18	-1254.61	-1047.95	-905.075	-702.631	-530.448	-407.904	-7.12746	-72.0817	-134.281	-2639.92	-2780.01	-2708.5	-2552.22	-2430.01	-2332.83	-2187.5	-2108.26	-2016.67
	-3.1759	-28.252	-49.1074	-870.548	-946.138	-823.975	-651.855	-420.749	-144.55	-125.484	-129.808	-148.315	-7.58121	-42.1303	-83.7828	-3123.43	-2842.05	-2663.51	-2740.75	-2447.08	-2315.89	-2232.36	-2161.52	-2098.31	-6.71387	-67.4679	-585.271	-1541.89	-1603.26	-1592.26	-1507.7	-1459.02	-1421.19	-1385.23	-1336.53	-1323.51
	-4.5145	-34.9163	-75.9256	-1718.94	-2023.89	-2244.76	-2411.51	-2433.53	-1910.17	-1623.35	-1491.33	-1371.69	-6.489	-78.1089	-166.24	-469.348	-607.4	-973.784	-1167.82	-1315.67	-1435.61	-1517.76	-1577.55	-1605.47	-5.86955	17.9138	33.6609	-207.062	-303.833	-292.735	-252.33	-238.139	-250.793	-209.066	-134.186	-24.9532
	-4.85178	-17.814	-30.1555	-3108.49	-2795.02	-2544.72	-2330.07	-2150.89	-1987.03	-1832.22	-1697.12	-1571.1	-8.26384	-51.3458	-123.134	-4014.21	-4088.34	-3547.29	-3045.74	-2519.67	-2094.36	-1677.88	-1341.1	-1098.25	-5.58552	-74.9086	-167.734	-2727.71	-2745.26	-2612.41	-2542.5	-2493.97	-2486.64	-2466.28	-2476.47	-2464.58
	-6.17593	-47.9385	-305.538	-1065.32	-1013.38	-850.209	-654.866	-430.794	-379.142	-437.157	-504.512	-672.835	-3.55866	-1.13794	4.34488	11.4105	8.23457	-19.8726	-56.2661	-68.3076	-37.7797	16.0347	94.0148	134.236	-6.64145	-9.6208	-46.8419	-2314.63	-1915.93	-1693.63	-1475.53	-1305.39	-1077.95	-860.844	-680.873	-623.707
	-5.50351	-53.8765	-122.97	-565.713	-3280.84	-2991.78	-2516.04	-2044.83	-1517.19	-1083.62	-924.869	-1048.43	-2.18278	-2.24485	-2.02761	-30.4969	-300.479	-470.333	-423.098	-316.938	-191.143	-88.832	9.40355	70.118	-3.65176	-38.9384	-89.4734	-1423.64	-1476.17	-1279.48	-1100.11	-1053.17	-1323.92	-1172.45	-988.138	-936.197
	-3.35176	-2.1414	-2.81382	-550.485	-2619.38	-2294.86	-1914.73	-1469.52	-1126.57	-813.899	-514.04	-258.955	-3.35693	-11.8177	-29.4232	-2271.72	-2249.56	-2076.12	-1875.95	-1712.92	-1525.64	-1390.05	-1213.01	-1094.83	-6.11386	-22.4175	-46.6557	-76.8836	-1748.26	-1687.83	-1417.67	-1155	-928.128	-725.056	-565.692	-476.167
													-3.49659	-21.2589	-37.2832	-61.6145	-2119.18	-2054.09	-1784.85	-1564.33	-1343.33	-1142.15	-1000.69	-834.754	-3.55866	-15.745	-40.5729	-109.894	-1991.77	-1738.19	-1490.25	-1282.13	-1074.33	-914.907	-775.953	-677.376
													-5.18282	-1.61381	-2.2552	-1766.06	-1743.54	-1777.26	-1720.05	-1488.88	-1419.22	-1225.46	-1057.39	-854.544	-2.73106	-17.9071	-38.2866	-2436.42	-2187.96	-1868.53	-1600.58	-1352.64	-1133.65	-991.532	-899.089	-837.547
																									-3.04141	-35.1107	-65.8145	-108.943	-160.491	-430.577	-424.07	-302.465	-383.239	-428.798	-514.837	-627.586
																									-10.2637	-139.504	-301.77	-680.486	-1308.81	-1571.57	-1466.86	-1228.33	-1323.64	-1500.79	-1780.23	-1873.42
																									-10.4531	-51.273	-103.251	-311.988	-555.809	-642.02	-588.505	-506.567	-437.138	-524.78	-647.695	-680.921
																									-8.69225	-33.9026	-73.4527	-493.767	-1463.39	-1564.13	-1422.95	-1216.05	-1037.12	-872.038	-724.842	-627.41
																									-12.414	-38.1014	-68.5453	-103.363	-756.092	-814.093	-846.295	-764.153	-619.914	-501.162	-419.42	-482.199
Fig. 4e	Control-MN												ATP7A-M1311V-MN												ATP7A-Cor1-MN
	-60	-50	-40	-30	-20	-10	0	10	20	30	40	50	-60	-50	-40	-30	-20	-10	0	10	20	30	40	50	-60	-50	-40	-30	-20	-10	0	10	20	30	40	50
	-2.97478	3.37178	16.3167	38.9778	74.9996	180.971	377.267	641.242	948.659	1240.68	1528.88	1768.96	-1.94811	2.60131	8.85741	21.7626	45.0343	126.848	297.429	505.885	728.477	926.117	1055.91	1247.41	-3.8241	0.0909257	-0.758759	1.56037	14.3474	63.2278	238.35	517.82	797.212	1103.05	1285.47	1487.23
	-2.22586	0.303526	5.04227	9.22786	32.4685	89.7228	200.563	407.728	647.587	898.011	1116.52	1346.05	-1.77383	1.54495	2.61307	4.40598	17.2806	91.0378	294.533	588.207	889.721	1171.46	1412.58	1656.23	-1.58503	2.42466	7.68959	12.9838	19.1701	59.8029	146.519	320.164	501.876	676.779	825.752	928.559
	-4.02282	1.18001	8.96722	15.0553	56.9244	158.518	380.264	730.013	1144.31	1561.58	1926.07	2291.37	-2.42491	-1.04585	2.07849	22.3026	115.564	173.802	275.146	350.947	406.604	446.286	483.23	500.023	-2.51038	1.89794	6.92289	16.8735	47.0316	134.963	302.232	480.491	667.047	792.85	934.463	1032.61
	-0.558664	11.5285	26.7235	49.8245	91.0436	163.249	354.711	621.111	990.859	1381.27	1760.09	2146.78	-2.68885	3.85676	9.98337	29.5949	72.2194	167.157	367.526	652.119	945.263	1241.08	1525.92	1759.03	-2.88872	-2.61803	1.65338	9.33817	41.0984	130.674	368.441	650.823	894.227	1115.17	1274.57	1459.3
	-2.22476	0.0593856	5.05217	13.4706	27.5747	84.6563	205.121	486.576	869.112	1221.6	1586.18	1935.58	-2.20625	-0.521516	0.877903	5.14409	38.4511	88.6577	152.482	245.196	367.02	411.854	455.939	506.983	-2.90335	-0.868497	6.11397	13.7747	58.9731	131.515	260.501	439.094	597.467	700.806	803.013	954.427
	-3.5397	1.26765	2.10773	5.37579	18.5369	51.5563	136.315	306.301	534.209	690.799	830.335	965.917	-3.80539	0.0595465	4.8977	12.8099	107.022	257.527	359.668	507.109	666.932	836.658	953.866	1109.38	-2.15713	4.66543	6.07739	29.0858	72.1239	173.478	412.831	777.304	1200.9	1574.17	1956.38	2271.19
	-3.76901	9.86218	7.68629	27.8141	91.6114	288.165	634.528	1086.36	1600.2	2140.45	2695.79	3197.72	-1.84219	-0.478634	-0.818131	4.64164	35.4301	57.989	91.6177	145.492	193.502	258.405	270.942	296.039	-1.91585	3.71969	14.5563	26.6901	74.6325	204.113	476.911	860.164	1340.18	1759.78	2169.45	2529.27
	-3.60694	5.88972	12.345	20.7451	79.6905	210.095	533.461	898.827	1350.58	1816.22	2238.08	2759.62	-2.75122	-0.953558	0.122441	5.10729	57.4565	148.607	267.109	413.267	503.538	637.752	741.653	807.234	-2.78752	2.9736	-0.228882	21.727	63.7966	169.94	342.067	515.63	744.223	940.565	1027.01	1197.63
	-5.62075	10.0898	23.7313	35.6245	165.736	452.084	809.923	1265.91	1726.83	2341.63	2782.12	3368.07	-3.34205	-1.13138	0.761079	6.09607	59.1855	115.198	203.697	282.626	366.578	448.363	576.151	646.413	-4.3578	16.5908	37.7824	79.4681	163.704	292.26	495.257	757.571	1056.16	1317.42	1634.12	1891.85
	-2.87589	-3.63452	2.67934	1.86899	62.9076	205.333	489.212	765.284	1059.62	1429.33	1696.25	2044.42	-3.6417	-1.95721	1.40065	3.57863	19.9895	55.3453	126.682	174.193	201.134	230.403	243.213	258.999	-3.36455	21.6972	58.8789	116.775	163.487	242.883	344.975	436.245	543.409	650.525	788.973	899.469
	-9.73804	-1.47933	5.10006	17.0554	78.8836	275.051	673.332	1021.63	1394.05	1776.43	2089.83	2373.75	-3.04618	0.104206	2.04319	8.29371	56.21	131.59	202.942	285.568	379.095	483.707	540.641	582.962	-4.58525	5.62465	14.2997	26.3116	75.166	178.815	405.611	691.683	1039.09	1317.45	1594.81	1781.8
	-2.28623	-3.43797	-0.762077	42.6487	167.895	500.916	1052	1735.67	2471.63	3184.37	3976.85	4785.96	-1.37143	-0.805739	6.34914	12.6164	43.1563	104.904	180.616	292.418	407.56	495.682	552.753	637.134	-4.51039	-0.751732	-7.03801	-2.44485	26.083	142.119	381.794	740.17	1094.93	1526.65	1960.75	2383.18
	-4.80005	-0.662076	0.741387	17.145	58.28	191.733	441.681	749.563	1064.5	1375.32	1728.07	2121.65	-6.83835	-4.22829	-1.22873	-6.81827	71.9894	260.082	555.653	900.321	1294.38	1704.14	2161.42	2534.73	-5.27247	-4.03108	-10.6105	-14.3657	42.4039	262.11	697.797	1268.66	1836.37	2469.13	3122.37	3721.39
	-7.43801	-3.89659	-4.66902	-3.13452	51.6764	183.34	515.13	935.417	1416.22	1872.33	2332.73	2751.06	-4.93501	-10.0748	-11.5967	12.7692	58.9431	171.942	316.186	476.829	636.765	828.219	1031.08	1201.78	-4.6981	-0.325253	-7.8382	2.16434	57.6341	212.631	505.062	911.094	1373.8	1849.41	2390.94	2950.56
	-4.79316	-3.82418	-15.1864	-4.99316	28.4038	152.122	449.198	869.247	1347.38	1843.58	2381.62	2902.99	-3.80667	5.05146	4.83061	25.8998	85.9632	276.505	647.507	1110.7	1547.75	1975.11	2408.93	2778.97	-5.192	6.32035	26.5985	112.232	260.158	524.316	903.156	1282.55	1632.95	1987.38	2330.13	2590.01
	-4.00349	0.227589	-0.279313	8.93803	13.7588	40.4901	201.716	500.83	829.923	1162	1533.18	1786.76	-4.31663	-0.0160619	2.83894	16.3068	120.577	260.476	401.334	572.919	713.818	819.449	905.408	999.917	-4.61779	-2.43338	3.27662	19.5473	32.3928	152.857	334.316	561.776	818.473	1035.43	1240.52	1433.77
	-2.64831	-1.52071	0.165519	5.79317	21.3416	55.242	134.65	296.021	456.926	590.22	672.763	730.239	-4.49331	2.45747	-1.79492	21.6956	54.4538	158.193	409.819	736.714	1171.34	1492.8	1876.78	2283.75	-4.68605	-0.670584	1.21669	10.8337	81.3173	300.538	743.681	1311.45	1876.16	2498.78	3086.44	3676.08
	-4.3966	1.04484	11.9277	66.3421	100.005	194.702	347.9	589.382	854.596	1131.84	1385.08	1767.58	-7.58121	2.42534	-6.8785	-0.867342	36.9825	211.25	560.034	928.168	1390.77	1851.51	2370.34	2989.58	-5.49316	-5.21208	-0.554135	57.2285	202.769	511.619	969.11	1479.22	1964.43	2436.79	2868.18	3259.01
	-4.5145	-20.8782	-25.2665	16.2901	49.47	217.401	308.827	536.436	1148.3	1598.09	2081.67	2506.48	-3.43724	3.06782	0.385485	6.72591	46.2863	207.246	532.014	1029.3	1591.13	2152.89	2727.87	3265.14	-8.10322	12.0585	17.7685	51.3498	122.363	315.789	563.19	861.788	1183.93	1511.04	1873.63	2194.06
	-7.90354	-1.94485	-10.0139	-14.0071	11.9898	74.2974	272.465	543.813	910.924	1221.98	1549.95	1878	-8.26384	2.36511	5.03942	23.876	85.2484	294.872	673.129	1216.29	1736.82	2243.63	2649.38	3055.81	-2.53376	9.31991	25.7472	81.1326	200.906	468.65	905.376	1443.41	2050.1	2677.76	3292.57	3945.94
	-1.90347	3.94142	6.96215	30.259	122.484	292.979	553.63	796.012	1038.09	1323.71	1504.76	1681.29	-3.55866	-1.7483	0.0724146	1.03449	16.1691	51.5385	99.9839	174.612	241.761	307.783	343.649	353.963	-5.4195	3.79891	5.61944	34.0429	104.959	193.587	328.664	531.806	715.869	869.509	945.087	1091.96
	-4.28281	-0.775871	10.0863	20.8347	90.7458	251.63	579.658	917.814	1247.09	1639.77	1943.17	2218.78	-2.18278	-1.6345	-0.196554	3.6828	30.3314	43.5832	78.6112	115.191	122.577	138.219	152.836	154.347	-1.21036	4.3966	11.2346	30.8279	81.4457	149.35	232.896	390.925	631.641	805.695	966.207	1102.38
	-2.74141	11.8967	20.3795	22.0244	66.7766	156.922	374.694	670.983	1063.37	1380.32	1708.25	2067.1	-0.9207	1.61381	4.78971	14.0484	42.9315	125.432	345.769	694.921	1102.51	1545.16	1926.02	2275.54	-4.28281	6.87939	29.0279	91.5734	199.978	365.394	575.127	873.806	1173.92	1465.5	1747.54	2022
													-2.88624	0.103449	0.558627	4.3035	51.8385	135.239	295.224	485.229	689.749	846.982	1012.86	1106.77	-2.94831	1.34484	0.320693	13.3967	44.9695	123.384	305.403	532.444	759.164	1010.14	1249.19	1411.86
													-1.14441	0.87738	0.953674	5.43594	55.275	138.741	309.124	489.426	695.19	846.92	1013.41	1114.86	-2.73106	0.403453	4.43798	21.4658	75.2284	201.778	352.545	540.058	764.543	1036.06	1213.95	1507.42
																									-3.04141	5.78282	22.0761	50.3592	102.57	191.371	328.493	448.267	573.182	689.977	822.444	932.857
																									-10.8741	-6.44728	10.7303	22.6391	51.0556	122.765	292.176	606.998	958.462	1356.26	1770.19	2154.29
																									-9.23244	-0.613859	2.33968	10.8881	51.4905	101.999	204.341	366.236	557.125	757.569	952.036	1155.63
																									-9.91295	-7.04711	-7.53468	-2.43439	17.9317	99.6837	279.93	526.502	875.107	1195.83	1540.78	1843.9
																									-8.82364	-2.07802	19.3019	10.1467	60.5695	158.19	333.577	648.229	1020.11	1389.08	1757.11	2062.3
